# Supplementary material for: Redox on the Clock: Sex-Dependent Dynamics of Xanthine Oxidoreductase Isoforms and Melatonin
Source: Int J Mol Sci. 2025 Nov 21;26(23):11272. doi: 10.3390/ijms262311272 (PMC12692483; doi:10.3390/ijms262311272)
Supplement: Supplementary file 1 [file ijms-26-11272-s001.zip]

Archive with 1 entries (1 files):
- ijms-3908059-supplementary.pdf
